# Supplementary material for: Development of Amino Acids Functionalized SBA-15 for the Improvement of Protein Adsorption
Source: Molecules. 2021 Oct 8;26(19):6085. doi: 10.3390/molecules26196085 (PMC8512485; doi:10.3390/molecules26196085)
Supplement: Supplementary file 1 [file molecules-26-06085-s001.zip]

Archive with 1 entries (1 files):
- molecules-1405750-supplementary.pdf
